# Supplementary material for: Toll-like receptor signaling outcome is determined by the stoichiometry of the endogenous TRIFosome
Source: Sci Adv. 2026 Mar 6;12(10):eaeb9507. doi: 10.1126/sciadv.aeb9507 (PMC12965317; doi:10.1126/sciadv.aeb9507)
Supplement: Supplementary file 2 — Movies S1 to S7 [file sciadv.aeb9507_movies_s1_to_s7.zip]

Archive with 7 entries (7 files):
- aeb9507_movie_s1.mp4
- aeb9507_movie_s2.mp4
- aeb9507_movie_s3.mp4
- aeb9507_movie_s4.mp4
- aeb9507_movie_s5.mp4
- aeb9507_movie_s6.mp4
- aeb9507_movie_s7.mp4
